# Supplementary material for: Population dynamics of the critically endangered toad Atelopus cruciger and the fungal disease chytridiomycosis
Source: PLoS One. 2017 Jun 1;12(6):e0179007. doi: 10.1371/journal.pone.0179007 (PMC5453621; doi:10.1371/journal.pone.0179007)
Supplement: S3 Dataset — (CSV) [file pone.0179007.s003.csv]

Climatic data. In bold sampling months 2007-2013
Date	Total monthly rainfall (mm)	Climatic Station
January 2007	3.2	Ocumare de la Costa INIA
February 2007	4.2	Ocumare de la Costa INIA
March 2007	19.7	Ocumare de la Costa INIA
April 2007	30.6	Ocumare de la Costa INIA
May 2007	60.4	Ocumare de la Costa INIA
June 2007	34.3	Ocumare de la Costa INIA
July 2007	59.7	Ocumare de la Costa INIA
August 2007	160.4	Ocumare de la Costa INIA
September 2007	78.8	Ocumare de la Costa INIA
October 2007	152.6	Ocumare de la Costa INIA
November 2007	20.2	Ocumare de la Costa INIA
December 2007	36.3	Ocumare de la Costa INIA
January 2008	2.3	Ocumare de la Costa INIA
February 2008	4.7	Ocumare de la Costa INIA
March 2008	3	Ocumare de la Costa INIA
April 2008	67.9	Ocumare de la Costa INIA
May 2008	0	Ocumare de la Costa INIA
June 2008	69.2	Ocumare de la Costa INIA
July 2008	103.1	Ocumare de la Costa INIA
August 2008	177.4	Ocumare de la Costa INIA
September 2008	54.9	Ocumare de la Costa INIA
October 2008	73.3	Ocumare de la Costa INIA
November 2008	159	Ocumare de la Costa INIA
December 2008	23	Ocumare de la Costa INIA
January 2009	8.3	Ocumare de la Costa INIA
February 2008	49.9	Ocumare de la Costa INIA
March 2009	28.2	Ocumare de la Costa INIA
April 2009	6.8	Ocumare de la Costa INIA
May 2009	60.6	Ocumare de la Costa INIA
June 2009	103.4	Ocumare de la Costa INIA
July 2009	94.4	Ocumare de la Costa INIA
August 2009	104.6	Ocumare de la Costa INIA
September 2009	80.2	Ocumare de la Costa INIA
October 2009	52.2	Ocumare de la Costa INIA
November 2009	37.2	Ocumare de la Costa INIA
December 2009	1.2	Ocumare de la Costa INIA
January 2010	0	Maracay INAMEH
February 2010	0	Maracay INAMEH
March 2010	10	Maracay INAMEH
April 2010	56.4	Ocumare de la Costa INIA
May 2010	95	Ocumare de la Costa INIA
June 2010	129.2	Ocumare de la Costa INIA
July 2010	165.4	Ocumare de la Costa INIA
August 2010	191.6	Ocumare de la Costa INIA
September 2010	85	Maracay INAMEH
October 2010	123	Maracay INAMEH
November 2010	145	Maracay INAMEH
December 2010	9	Maracay INAMEH
January 2011	21.2	Ocumare de la Costa INIA
February 2011	21	Ocumare de la Costa INIA
March 2011	15.4	Ocumare de la Costa INIA
April 2011	0	Ocumare de la Costa INIA
May 2011	0	Ocumare de la Costa INIA
June 2011	14.6	Ocumare de la Costa INIA
July 2011	142	Ocumare de la Costa INIA
August 2011	0	Ocumare de la Costa INIA
September 2011	3	Ocumare de la Costa INIA
October 2011	155.8	Ocumare de la Costa INIA
November 2011	62	Maracay INAMEH
December 2011	0	Maracay INAMEH
January 2012	0.6	Maracay INAMEH
February 2012	1.2	Maracay INAMEH
March 2012	32	Maracay INAMEH
April 2012	31	Maracay INAMEH
May 2012	123	Maracay INAMEH
June 2012	74.8	Ocumare de la Costa INIA
July 2012	109	Maracay INAMEH
August 2012	299	Maracay INAMEH
September 2012	211	Maracay INAMEH
October 2012	111	Maracay INAMEH
November 2012	7	Maracay INAMEH
December 2012	9	Maracay INAMEH
January 2013	0	Maracay INAMEH
February 2013	0.5	Maracay INAMEH
March 2013	8	Maracay INAMEH
April 2013	4	Maracay INAMEH
Ocumare de la Costa INIA: http://agrometeorologia.inia.gob.ve/index.php?option=com_docman&task=cat_view&gid=333&Itemid=31
Maracay INAMEH: http://www.inameh.gob.ve/web/climatologia/boletines_climatologicos.php
